# Supplementary material for: Per- and Poly-Fluoroalkyl Substances, and Organophosphate Flame Retardants in the Upper Yangtze River: Occurrence, Spatiotemporal Distribution, and Risk Assessment
Source: Toxics. 2025 Feb 1;13(2):116. doi: 10.3390/toxics13020116 (PMC11860806; doi:10.3390/toxics13020116)
Supplement: Supplementary file 1 [file toxics-13-00116-s001.zip]

Archive with 1 entries (1 files):
- toxics-3411546-supplementary.pdf
